# Supplementary material for: Revolutionizing Patient Monitoring in Age-Related Macular Degeneration: A Comparative Study on the Necessity and Efficiency of the AMD VIEWER
Source: Bioengineering (Basel). 2023 Dec 15;10(12):1426. doi: 10.3390/bioengineering10121426 (PMC10740730; doi:10.3390/bioengineering10121426)
Supplement: Supplementary file 1 [file bioengineering-10-01426-s001.zip]

Archive with 1 entries (1 files):
- Supplemental Matreial THE AMD VIEWER DEMO.mp4
